# Supplementary material for: Establishing a Wild, Ex Situ Population of a Critically Endangered Shade-Tolerant Rainforest Conifer: A Translocation Experiment
Source: PLoS One. 2016 Jul 12;11(7):e0157559. doi: 10.1371/journal.pone.0157559 (PMC4942103; doi:10.1371/journal.pone.0157559)
Supplement: S5 Table — Includes plant origin, planting site light, survival and growth data. (XLSX) [file pone.0157559.s008.xlsx]

## Sheet: Sheet1
Origin	Barcode	Gap	lightpercent	Height_orig	Branches_orig	AliveSep12	AliveOct12	AliveJan13	AliveFeb13	AliveJuly13	AliveDec13	AliveFeb14	AliveMay14	HeightSep14	BranchesSep14
Gardens	84064	GAP24	0.9	160	90	1	1	1	1	1	1	1	1	173.5	92
Gardens	84065	GAP19	3.01	100	81	1	1	1	1	1	1	1	1	104	71
Gardens	84066	GAP20	0.26	130	82	1	1	1	1	1	1	1	1	149	41
Gardens	84067	GAP19	3.01	95	82	1	1	1	1	1	1	1	1	112	54
Gardens	84068	GAP23	8.29	130	93	1	1	1	1	1	1	1	1	160	108
Gardens	84069	GAP21	6.96	130	73	1	1	1	1	1	1	1	1	153	59
Gardens	84070	GAP30	25.04	102	80	1	1	1	1	1	1	1	1	104	59
Gardens	84071	GAP26	1.96	120	81	1	1	1	1	1	1	1	1	131	68
Gardens	84072	GAP09	19.29	65	30	1	1	1	1	1	1	1	1	95.5	46
Gardens	84073	GAP29	16.28	115	92	1	1	1	1	1	1	1	1	118	74
Gardens	84074	GAP12	9.98	120	106	1	1	1	1	1	1	1	1	140	95
Gardens	84075	GAP15	9.03	145	82	1	1	1	1	1	1	1	1	166	79
Gardens	84076	GAP13	5.08	80	42	1	1	1	1	1	0	0	0
Gardens	84077	GAP01	5.87	65	21	1	1	1	1	1	1	1	1	93	30
Gardens	84078	GAP11	13.55	70	32	1	1	1	1	1	1	1	1	100.5	44
Gardens	84079	GAP07	8.41	65	27	1	1	1	1	1	1	1	1	88	37
Gardens	84080	GAP07	8.41	80	46	1	1	1	1	0	0	0	0
Gardens	84081	GAP14	0.17	70	35	1	1	1	1	0	0	0	0
Gardens	84082	GAP22	3.32	70	51	1	1	1	1	1	1	1	1	96.5	52
Gardens	84083	GAP13	5.08	75	40	1	1	1	1	1	0	0	0
Gardens	84084	GAP09	19.29	80	38	1	1	1	1	1	1	1	1	109	57
Gardens	84085	GAP27	5.54	70	34	1	1	1	1	1	1	1	1	95	48
Gardens	84086	GAP24	0.9	80	42	1	1	1	1	1	0	0	0
Gardens	84087	GAP01	5.87	55	37	1	1	1	1	1	1	1	1	87	52
Gardens	84088	GAP23	8.29	75	50	1	1	1	1	1	1	1	1	97	55
Gardens	84089	GAP29	16.28	80	56	1	1	1	1	1	1	1	1	96	62
Gardens	84090	GAP06	17.63	75	41	1	1	1	1	1	1	1	1	109	57
Gardens	84091	GAP15	9.03	60	38	1	1	1	1	1	1	1	1	87	52
Gardens	84092	GAP04	22.93	45	23	1	1	1	1	1	1	1	1	61	38
Gardens	84093	GAP17	13.6	91	78	1	1	1	1	1	1	1	1	94	62
Gardens	84094	GAP21	6.96	85	42	1	1	1	1	1	1	1	1	96	50
Gardens	84095	GAP25	0.71	55	27	1	1	1	1	1	0	0	0
Gardens	84096	GAP30	25.04	45	21	1	1	1	1	1	1	0	0
Gardens	84097	GAP30	25.04	65	42	1	1	1	1	1	1	1	1	67	54
Gardens	84098	GAP05	23.05	55	35	1	1	1	0	0	0	0	0
Gardens	84099	GAP04	22.93	55	33	1	1	1	1	1	1	1	1	74	51
Gardens	84100	GAP28	24.09	60	55	1	1	1	1	1	1	1	1	81	62
Gardens	84101	GAP26	1.96	70	42	1	1	1	1	1	1	1	1	100	48
Gardens	84102	GAP05	23.05	85	59	1	1	1	0	0	0	0	0
Gardens	84103	GAP26	1.96	90	55	1	1	1	1	1	1	1	1	117.5	63
Gardens	84104	GAP31	19.9	52	35	1	1	1	1	1	1	1	1	64	28
Gardens	84105	GAP10	7.24	80	43	1	1	1	1	1	0	0	0
Gardens	84106	GAP24	0.9	70	41	1	1	1	1	1	0	0	0
Gardens	84107	GAP03	23.71	80	35	1	1	1	1	1	1	1	1	99	50
Gardens	84108	GAP20	0.26	75	51	1	1	1	1	0	0	0	0
Gardens	84109	GAP27	5.54	85	38	1	1	1	1	1	1	1	1	96	39
Gardens	84110	GAP03	23.71	55	32	1	1	1	1	1	1	1	1	64	41
Gardens	84111	GAP22	3.32	100							1	1	1	57	4
Gardens	84112	GAP08	27.62	70	42	1	1	1	1	1	1	1	1	92	54
Gardens	84113	GAP02SE	16.38	70	49	1	1	1	1	1	1	1	1	85	55
Gardens	84114	GAP08	27.62	70	42	1	1	1	1	1	1	1	1	90	59
Gardens	84115	GAP10	7.24	40	19	1	1	1	0	0	0	0	0
Gardens	84116	GAP29	16.28	75	50	1	1	1	1	1	1	1	1	99	65
Gardens	84117	GAP12	9.98	95	59	1	1	1	1	1	1	1	1	110	26
Gardens	84118	GAP02	16.38	60	45	1	1	1	1	1	1	1	1	78	65
Gardens	84119	GAP31	19.9	65	38	1	1	1	1	1	1	1	1	81	50
Gardens	84120	GAP06	17.63	70	36	1	1	1	1	1	1	1	1	86.5	48
Gardens	84121	GAP20	0.26	95	74	1	1	1	1	1	0	0	0
Gardens	84122	GAP25	0.71	60	33	1	1	1	1	0	0	0	0
Gardens	84123	GAP23	8.29	75	41	1	1	1	1	1	1	1	1	95.5	39
Gardens	84124	GAP17	13.6	105	72	1	1	1	1	1	1	1	1	116	42
Gardens	84125	GAP28	24.09	50	32	1	1	1	0	0	0	0	0
Gardens	84126	GAP14	0.17	55	24	1	1	1	1	1	0	0	0
Gardens	84127	GAP15	9.03	105	89	1	1	1	1	1	1	1	0
Gardens	84128	GAP12	9.98	110	74	1	1	1	1	1	1	0	0
Gardens	84129	GAP10	7.24	110	77	1	1	1	1	1	1	1	1	129	84
Gardens	84130	GAP05	23.05	115	96	1	1	1	1	1	1	1	1	119	74
Gardens	84131	GAP26	1.96	110	81	1	1	1	1	1	1	1	1	117.5	69
Gardens	84132	GAP11	13.55	110	82	1	1	1	1	1	1	1	1	133	72
Gardens	84133	GAP21	6.96	102	71	1	1	1	1	1	1	1	1	113	52
Gardens	84134	GAP07	8.41	153	80	1	1	1	1	1	1	1	1	179	105
Gardens	84135	GAP11	13.55	65	22	1	1	1	1	1	1	1	1	95	35
Gardens	84136	GAP22	3.32	45	18	1	1	1	1	1	1	1	1	57.5	29
Gardens	84137	GAP17	13.6	24	18	1	1	1	1	1	1	1	1	26	17
Gardens	84138	GAP21	6.96	16	9	1	1	1	1	0	0	0	0
Gardens	84139	GAP15	9.03	24	13	1	1	1	1	1	1	1	1	39	27
Gardens	84140	GAP04	22.93	31	21	1	1	1	1	1	1	1	1	59.5	36
Gardens	84141	GAP09	19.29	31	19	1	1	1	1	1	1	1	1	44	36
Gardens	84142	GAP08	27.62	31	14	1	1	1	1	1	1	1	1	43	32
Gardens	84143	GAP10	7.24	25	18	1	1	1	1	1	1	1	1	30	29
Gardens	84144	GAP11	13.55	25	14	1	1	1	1	1	1	1	1	31	19
Gardens	84145	GAP12	9.98	34	20	1	1	1	1	1	1	1	1	45	31
Gardens	84146	GAP03	23.71	46	24	1	1	1	1	1	1	1	1	67	45
Gardens	84147	GAP30	25.04	32	16	1	1	1	1	1	1	1	1	41	28
Gardens	84148	GAP23	8.29	28	12	1	1	1	1	1	1	1	1	42	24
Gardens	84149	GAP31	19.9	23	15	1	1	1	1	1	1	1	1	31	25
Gardens	84150	GAP25	0.71	21	9	1	1	1	1	1	0	0	0
Gardens	84151	GAP05	23.05	22	8	1	1	1	1	1	1	1	1	29	23
Gardens	84152	GAP27	5.54	30	20	1	1	1	1	1	1	1	1	44	31
Gardens	84153	GAP26	1.96	32	20	1	1	1	1	1	1	1	1	48.5	27
Gardens	84154	GAP20	0.26	21	15	1	1	1	1	0	0	0	0
Gardens	84155	GAP28	24.09	20	14	1	1	1	1	1	1	1	1	26	20
Gardens	84156	GAP29	16.28	25	17	1	1	1	1	1	1	1	1	42	31
Gardens	84157	GAP06	17.63	30	23	1	1	1	1	1	1	1	1	47	40
Gardens	84158	GAP14	0.17	35	21	1	1	1	1	1	0	0	0
Gardens	84159	GAP07	8.41	21	15	1	1	1	1	1	1	1	1	34	23
Gardens	84160	GAP19	3.01	27	18	1	1	1	1	1	1	1	1	34	22
Gardens	84161	GAP02	16.38	30	19	1	1	1	1	1	1	1	1	45	35
Gardens	84162	GAP24	0.9	25	8	1	1	1	1	1	0	0	0
Gardens	84163	GAP01	5.87	15	12	1	1	1	1	1	1	1	1	28	24
Gardens	84164	GAP13	5.08	20	10	1	1	1	1	1	1	1	1	24	13
Commercial	84166	GAP28	24.09	46		0	0	0	0	0	0	0	0
Commercial	84167	GAP28	24.09	47	22	1	1	1	1	1	1	1	1	51	12
Commercial	84168	GAP28	24.09	52	26	1	1	1	1	1	1	1	1	53.5	17
Commercial	84169	GAP27	5.54	35	18	1	1	1	1	1	1	1	1	37	11
Commercial	84170	GAP27	5.54	52	23	1	1	1	1	1	1	1	1	53	10
Commercial	84171	GAP27	5.54	49.5	22	1	1	1	1	1	1	1	1	51	10
Commercial	84172	GAP25	0.71	47	21	1	1	1	1	1	1	1	1	49	17
Commercial	84173	GAP25	0.71	50.5	19	1	1	1	1	1	1	1	1	55.5	13
Commercial	84174	GAP25	0.71	51	18	1	1	1	1	1	1	1	1	54.5	15
Commercial	84175	GAP26	1.96	41	20	1	1	1	1	1	1	1	1	45	16
Commercial	84176	GAP26	1.96	48	16	1	1	1	1	1	1	1	1	49	11
Commercial	84177	GAP26	1.96	45	24	1	1	1	1	1	1	1	1	44.5	19
Commercial	84178	GAP24	0.9	41	17	1	1	1	1	1	1	1	1	45	10
Commercial	84179	GAP24	0.9	51	22	1	1	1	1	1	2	0	0
Commercial	84180	GAP24	0.9	41	21	1	1	1	1	1	1	1	1	41	13
Commercial	84181	GAP03	23.71	35.5	12	1	1	1	1	1	1	1	1	37	12
Commercial	84182	GAP03	23.71	48	22	1	1	1	1	1	0	1	1	1	6
Commercial	84183	GAP03	23.71	47	24	1	1	1	1	1	1	1	1	51	20
Commercial	84184	GAP15	9.03	48	20	1	1	1	1	1	1	1	1	50.5	12
Commercial	84185	GAP15	9.03	44	15	1	1	1	1	1	1	1	1	45	12
Commercial	84186	GAP15	9.03	49.5	24	1	1	1	1	1	1	1	1	50	18
Commercial	84187	GAP10	7.24	44.5	23	1	1	1	1	1	1	1	1	46	23
Commercial	84188	GAP10	7.24	53	23	1	1	1	1	1	1	1	1	54	12
Commercial	84189	GAP10	7.24	48	25	1	1	1	1	1	1	1	1	46.5	17
Commercial	84190	GAP09	19.29	34	16	1	1	1	1	1	1	1	1	37	12
Commercial	84191	GAP05	23.05	48	19	1	1	1	1	1	1	1	1	50	18
Commercial	84192	GAP05	23.05	49	31	1	1	1	1	1	1	1	1	49	12
Commercial	84193	GAP07	8.41	49.5	29	1	1	1	1	1	1	1	1	49	13
Commercial	84194	GAP07	8.41	44	17	1	1	1	1	1	1	1	1	47	18
Commercial	84195	GAP07	8.41	48	17	1	1	1	1	1	1	1	1	49	14
Commercial	84196	GAP11	13.55	47.5	23	1	1	1	1	1	1	1	1	47	15
Commercial	84197	GAP11	13.55	48	20	1	1	1	1	1	1	1	1	51.5	10
Commercial	84198	GAP11	13.55	49.5	16	1	1	1	1	1	1	1	1	52	12
Commercial	84199	GAP22	3.32	45.5	20	1	1	1	1	1	1	1	1	45	17
Commercial	84200	GAP22	3.32	49	16	1	1	1	1	1	1	1	1	49.5	14
Commercial	84201	GAP22	3.32	52	15	1	1	1	1	1	1	1	1	55	14
Commercial	84202	GAP14	0.17	43.5	31	1	1	1	1	1	1	1	1	49	18
Commercial	84203	GAP14	0.17	46	12	1	1	1	1	1	1	1	1	51.5	12
Commercial	84204	GAP14	0.17	43.5	21	1	1	1	1	1	1	1	1	47	14
Commercial	84205	GAP13	5.08	36	8	1	1	1	1	1	1	1	1	41	8
Commercial	84206	GAP13	5.08	42	19	1	1	1	1	1	1	1	1	44	10
Commercial	84207	GAP13	5.08	41.5	22	1	1	1	1	1	2	1	1	16	0
Commercial	84208	GAP30	25.04	47	15	1	1	1	1	1	1	1	1	50	10
Commercial	84209	GAP30	25.04	42.5	18	1	1	1	1	1	1	1	1	37	2
Commercial	84210	GAP04	22.93	46		1	0	0	0	0	0	0	0
Commercial	84211	GAP02SE	28.87	44	23	1	1	1	1	1	1	1	0
Commercial	84212	GAP02	16.38	34.5	11	1	1	1	1	1	1	1	1	34	11
Commercial	84213	GAP02	16.38	50	22	1	1	1	1	1	1	1	1	53	20
Commercial	84214	GAP02	16.38	42.5	18	1	1	1	1	1	1	1	1	44	11
Commercial	84215	GAP02SE	28.87	49	25	1	1	1	1	1	1	1	1	51	17
Commercial	84216	GAP02SE	28.87	43.5	20	1	1	1	1	1	1	1	1	43	13
Commercial	84217	GAP19	3.01	43	21	1	1	1	1	1	1	1	1	45.5	14
Commercial	84218	GAP19	3.01	31	9	1	1	1	1	1	1	1	1	31.5	8
Commercial	84219	GAP19	3.01	47	22	1	1	1	1	1	1	1	1	48	12
Commercial	84220	GAP01	5.87	47	17	1	1	1	1	1	1	1	1	48	7
Commercial	84221	GAP01	5.87	51	19	1	1	1	1	1	1	1	1	54	12
Commercial	84222	GAP01	5.87	51	23	1	1	1	1	1	1	1	1	52	13
Commercial	84223	GAP23	8.29	58	23	1	1	1	1	1	1	1	1	58	10
Commercial	84224	GAP23	8.29	52.5	17	1	1	1	1	1	1	1	1	55	17
Commercial	84225	GAP23	8.29	49.5	20	1	1	1	1	1	1	1	1	50	14
Commercial	84226	GAP12	9.98	49.5	17	1	1	1	1	1	1	1	1	54	13
Commercial	84227	GAP12	9.98	36	15	1	1	1	1	1	1	1	1	34.5	10
Commercial	84228	GAP12	9.98	46.8	22	1	1	1	1	1	1	1	1	49	13
Commercial	84237	GAP20	0.26	44.5	20	1	1	1	1	1	2	1	1	4	2
Commercial	84238	GAP20	0.26	36	20	1	1	1	1	1	2	0	0
Commercial	84239	GAP20	0.26	51	25	1	1	1	1	1	1	1	1	57	17
Commercial	84241	GAP05	23.05	44	23	1	1	1	1	1	1	1	1	45	13
Commercial	84242	GAP31	19.9	47	28	1	1	1	1	1	1	1	1	48	15
Commercial	84243	GAP31	19.9	47	28	1	1	1	1	1	1	1	1	42	16
Commercial	84244	GAP08	27.62	50.5	24	1	1	1	1	1	1	1	1	51	17
Commercial	84245	GAP08	27.62	46.5	22	1	1	1	1	1	1	1	1	45	13
Commercial	84246	GAP06	17.63	47	21	1	1	1	1	1	1	1	1	48.5	14
Commercial	84247	GAP30	25.04	50	21	1	1	1	1	1	1	1	1	49	8
Commercial	84248	GAP08	27.62	43	22	1	1	1	1	1	1	1	1	45	16
Commercial	84249	GAP31	19.9	44	14	1	1	1	1	1	1	1	1	46	8
Commercial	84250	GAP04	22.93	34	20	1	1	1	1	1	1	1	1	35	15
Commercial	84251	GAP09	19.29	53	27	1	1	1	1	1	1	1	1	49	20
Commercial	84252	GAP09	19.29	36	17	1	1	1	1	1	1	1	1	39	5
Commercial	84253	GAP17	13.6	40	20	1	1	1	1	1	1	1	1	39.5	18
Commercial	84254	GAP17	13.6	33	24	1	1	1	0	1	2	1	1	1	0
Commercial	84255	GAP21	6.96	56	16	1	1	1	1	1	1	1	1	56	15
Commercial	84256	GAP21	6.96	48.5	19	1	1	1	1	1	1	1	1	49.5	12
Commercial	84257	GAP21	6.96	41	18	1	1	1	1	1	1	1	1	43.5	12
Commercial	84258	GAP06	17.63	50	23	1	1	1	1	1	1	1	1	54	10
Commercial	84259	GAP06	17.63	52	31	1	1	1	1	1	1	1	1	52	17
Commercial	84260	GAP04	22.93	49.5	22	1	1	1	1	1	1	1	1	48	10
Commercial	84261	GAP29	16.28	47	25	1	1	1	1	1	1	1	1	46	16
Commercial	84262	GAP29	16.28	36.5	16	1	1	1	1	1	1	1	1	40	9
Commercial	84263	GAP29	16.28	44	27	1	1	1	1	1	1	1	1	46	14
Commercial	84264	GAP17	13.6	43	20	1	1	1	1	1	1	1	1	44	16
